# Supplementary material for: RIPK3 Is Largely Dispensable for RIG-I-Like Receptor- and Type I Interferon-Driven Transcriptional Responses to Influenza A Virus in Murine Fibroblasts
Source: PLoS One. 2016 Jul 8;11(7):e0158774. doi: 10.1371/journal.pone.0158774 (PMC4938532; doi:10.1371/journal.pone.0158774)
Supplement: S1 Table — Related to Fig 1B. (XLSX) [file pone.0158774.s003.xlsx]

## Sheet: Supp. Table 1
Supplementary Table 1:
131 genes upregulated (fold-change (FC) >= 2) in ifnar1-/- MEFs after poly(I:C) treatment for 6 h
(P-values from limma analysis)
ProbeName	SYMBOL	ENTREZID	GENENAME	log2(FC) - 3h	log2(FC) - 6h	Pval - 3h	Pval - 6h
A_51_P485312	Ccl5	20304	chemokine (C-C motif) ligand 5	8.91412	10.1556	1.37268e-15	4.17221e-16
A_51_P432641	Cxcl10	15945	chemokine (C-X-C motif) ligand 10	9.85318	10.0476	7.42775e-18	6.21328e-18
A_51_P144180	Ifnb1	15977	interferon beta 1, fibroblast	9.39139	9.82525	7.46035e-16	4.93872e-16
A_52_P670026	Rsad2	58185	radical S-adenosyl methionine domain containing 2	8.0791	9.05591	3.72541e-15	1.31376e-15
A_51_P327751	Ifit1	15957	interferon-induced protein with tetratricopeptide repeats 1	8.50879	8.86134	4.19225e-16	2.89334e-16
A_51_P437309	Oasl1	231655	2'-5' oligoadenylate synthetase-like 1	7.27734	8.62035	4.9285e-15	1.04969e-15
A_52_P530665	Mllt3	70122	myeloid/lymphoid or mixed-lineage leukemia (trithorax homolog, Drosophila); translocated to, 3	7.99149	8.59461	3.55286e-11	1.83445e-11
A_52_P463936	Isg15	100038882	ISG15 ubiquitin-like modifier	7.04302	7.88801	1.05575e-16	3.74985e-17
A_51_P514085	Mx2	17858	MX dynamin-like GTPase 2	6.7406	7.57627	8.30443e-16	2.85569e-16
A_51_P123630	Irg1	16365	immunoresponsive gene 1	6.1525	7.51799	2.87877e-15	4.61531e-16
A_52_P676403	Cxcl11	56066	chemokine (C-X-C motif) ligand 11	5.85116	7.45545	3.117e-14	3.4126e-15
A_52_P327664	Gbp5	229898	guanylate binding protein 5	6.3317	7.14072	1.37182e-13	4.57986e-14
A_51_P165244	Gbp3	55932	guanylate binding protein 3	6.19135	7.0135	1.80203e-15	5.77055e-16
A_51_P232682	Ccrl2	54199	chemokine (C-C motif) receptor-like 2	5.4676	6.72825	7.34768e-15	1.10501e-15
A_51_P509573	Ccl4	20303	chemokine (C-C motif) ligand 4	5.85535	6.72188	3.03157e-14	8.60104e-15
A_51_P359570	Ifit3	15959	interferon-induced protein with tetratricopeptide repeats 3	5.92823	6.62979	1.25316e-15	4.51188e-16
A_51_P477716	Cadm4	260299	cell adhesion molecule 4	5.66505	6.62941	1.53696e-10	3.69337e-11
A_51_P387123	Oasl2	23962	2'-5' oligoadenylate synthetase-like 2	5.71552	6.59314	4.61713e-14	1.25361e-14
A_51_P461665	Cxcl9	17329	chemokine (C-X-C motif) ligand 9	5.53027	6.58859	1.13059e-14	2.28547e-15
A_51_P120917	Kcnmb2	72413	potassium large conductance calcium-activated channel, subfamily M, beta member 2	5.31023	6.30188	8.42034e-10	1.791e-10
A_52_P412417	Tnfaip3	21929	tumor necrosis factor, alpha-induced protein 3	5.86902	6.18809	2.05949e-13	1.27075e-13
A_52_P663686	I830012O16Rik	667370	RIKEN cDNA I830012O16 gene	5.2744	6.02025	1.37218e-13	4.10521e-14
A_51_P387810	Ifih1	71586	interferon induced with helicase C domain 1	4.80441	5.94186	1.06271e-12	1.53141e-13
A_51_P408595	Ccl20	20297	chemokine (C-C motif) ligand 20	5.65101	5.92703	8.11474e-12	5.25814e-12
A_51_P111164	Rnd1	223881	Rho family GTPase 1	5.39696	5.8237	1.04927e-10	5.26132e-11
A_51_P187750	Neurl3	214854	neuralized homolog 3 homolog (Drosophila)	5.49041	5.73029	2.6544e-13	1.79719e-13
A_51_P398766	Gbp2b	14468	guanylate binding protein 2b	4.95712	5.70187	2.02597e-12	5.65907e-13
A_51_P203955	Gbp2	14469	guanylate binding protein 2	4.85326	5.691	4.31637e-12	1.01224e-12
A_52_P452689	Atf3	11910	activating transcription factor 3	4.34021	5.60548	1.34662e-11	1.31214e-12
A_51_P286737	Ccl2	20296	chemokine (C-C motif) ligand 2	5.33058	5.44486	3.87493e-15	3.1926e-15
A_52_P189772	Gbp6	100702	guanylate binding protein 6	4.92177	5.37799	2.70611e-13	1.20563e-13
A_52_P186937	Cmpk2	22169	cytidine monophosphate (UMP-CMP) kinase 2, mitochondrial	3.63304	5.04108	3.31379e-12	1.67455e-13
A_51_P385099	Tnf	21926	tumor necrosis factor	4.48561	4.98617	5.22872e-12	1.99567e-12
A_51_P452629	Tlr2	24088	toll-like receptor 2	4.95993	4.89813	1.06202e-14	1.19081e-14
A_51_P106591	Celf3	78784	CUGBP, Elav-like family member 3	3.77814	4.89717	1.82864e-07	1.84369e-08
A_52_P300786	Naip5	17951	NLR family, apoptosis inhibitory protein 5	3.8339	4.84212	8.39459e-09	1.0302e-09
A_51_P514712	Parp14	547253	poly (ADP-ribose) polymerase family, member 14	4.46038	4.7996	3.59674e-13	1.84342e-13
A_51_P235123	Nfkbie	18037	nuclear factor of kappa light polypeptide gene enhancer in B cells inhibitor, epsilon	4.52014	4.7962	1.09086e-13	6.3517e-14
A_51_P408506	Icam1	15894	intercellular adhesion molecule 1	4.28087	4.70407	2.41096e-13	1.02038e-13
A_51_P112966	Ch25h	12642	cholesterol 25-hydroxylase	4.45504	4.68457	3.05324e-14	1.93034e-14
A_51_P268831	Slc2a6	227659	solute carrier family 2 (facilitated glucose transporter), member 6	3.89035	4.5379	4.65588e-13	1.14345e-13
A_51_P463846	Gbp7	229900	guanylate binding protein 7	4.2906	4.43859	5.98566e-14	4.39265e-14
A_51_P413866	Cfb	14962	complement factor B	3.17523	4.37294	2.46356e-12	1.3323e-13
A_51_P355829	Ifna4	15967	interferon alpha 4	4.21943	4.37193	1.20501e-11	8.72483e-12
A_51_P217218	Il6	16193	interleukin 6	4.12125	4.35517	2.0994e-13	1.26887e-13
A_51_P147302	E230008N13Rik	381522	RIKEN cDNA E230008N13 gene	3.00933	4.30269	8.05996e-07	3.51254e-08
A_52_P208763	Ccl7	20306	chemokine (C-C motif) ligand 7	3.97754	4.28027	2.59354e-13	1.32846e-13
A_51_P304170	Rtp4	67775	receptor transporter protein 4	3.79725	4.19241	6.91082e-13	2.80262e-13
A_51_P161021	Ifit2	15958	interferon-induced protein with tetratricopeptide repeats 2	3.00696	4.16971	1.83108e-09	9.53974e-11
A_51_P184936	Zbp1	58203	Z-DNA binding protein 1	2.96185	4.0447	1.97517e-11	1.15891e-12
A_51_P375526	Pax2	18504	paired box 2	2.7516	3.99432	8.38538e-07	3.19777e-08
A_51_P122321	Il33	77125	interleukin 33	1.80501	3.99137	2.46851e-08	1.92789e-11
A_51_P343833	Traf1	22029	TNF receptor-associated factor 1	2.21643	3.96287	1.6403e-07	9.20597e-10
A_52_P43972	Mta2	23942	metastasis-associated gene family, member 2	3.05842	3.95174	1.62436e-08	1.63279e-09
A_51_P270426	Egr4	13656	early growth response 4	3.58454	3.93392	8.88654e-08	3.90327e-08
A_51_P295192	Nfkbia	18035	nuclear factor of kappa light polypeptide gene enhancer in B cells inhibitor, alpha	3.94246	3.9268	1.74092e-14	1.8053e-14
A_51_P243157	Olfr1497	258736	olfactory receptor 1497	3.91959	3.91083	1.42639e-10	1.45562e-10
A_51_P217463	Cxcl2	20310	chemokine (C-X-C motif) ligand 2	3.74606	3.90194	2.74184e-12	1.8914e-12
A_51_P347673	Kcnj9	16524	potassium inwardly-rectifying channel, subfamily J, member 9	2.82833	3.8906	5.31095e-07	3.22535e-08
A_51_P362089	Lrrc3b	218763	leucine rich repeat containing 3B	4.08323	3.84262	6.31624e-11	1.09565e-10
A_52_P482280	Ifna2	15965	interferon alpha 2	3.74236	3.8352	1.08323e-12	8.66431e-13
A_52_P211172	Ifna12	242519	interferon alpha 12	3.70093	3.83275	1.04401e-12	7.58911e-13
A_51_P173043	Egr2	13654	early growth response 2	3.87109	3.83271	8.09489e-12	8.86286e-12
A_51_P337308	Saa3	20210	serum amyloid A 3	2.66668	3.83012	1.40884e-10	5.25579e-12
A_51_P284608	Cd74	16149	CD74 antigen (invariant polypeptide of major histocompatibility complex, class II antigen-associated)	2.44546	3.79511	1.32753e-11	2.425e-13
A_51_P344790	Foxl2	26927	forkhead box L2	3.70315	3.74637	2.78991e-12	2.51018e-12
A_52_P171014	Tnn	329278	tenascin N	2.36371	3.72738	1.63133e-09	2.64373e-11
A_51_P463003	Tslp	53603	thymic stromal lymphopoietin	2.97348	3.703	2.15169e-09	2.97121e-10
A_52_P446431	Mx1	17857	MX dynamin-like GTPase 1	3.2166	3.68285	4.53214e-12	1.32121e-12
A_52_P604629	Csrnp1	215418	cysteine-serine-rich nuclear protein 1	2.82648	3.67545	4.92994e-13	4.49203e-14
A_51_P512969	Cilp2	68709	cartilage intermediate layer protein 2	3.34778	3.64198	2.31286e-13	1.07276e-13
A_51_P500215	Apol9b	71898	apolipoprotein L 9b	2.84132	3.61351	3.81804e-12	4.27178e-13
A_51_P492456	Has1	15116	hyaluronan synthase1	3.41619	3.59092	3.48377e-09	2.22495e-09
A_52_P175685	Irf1	16362	interferon regulatory factor 1	3.6272	3.59003	2.24765e-11	2.4682e-11
A_52_P512201	Sp110	109032	Sp110 nuclear body protein	2.35512	3.50732	1.92135e-10	5.16358e-12
A_51_P457747	Krt16	16666	keratin 16	2.06953	3.44512	1.25917e-07	1.33629e-09
A_51_P487690	Ifi44	99899	interferon-induced protein 44	2.21918	3.44075	1.86639e-09	3.53145e-11
A_51_P234274	Ddx60	234311	DEAD (Asp-Glu-Ala-Asp) box polypeptide 60	2.52052	3.35194	3.63301e-11	2.71846e-12
A_52_P676510	Tgtp1	21822	T cell specific GTPase 1	3.03223	3.33513	1.49984e-11	6.30893e-12
A_51_P520966	Icosl	50723	icos ligand	3.18401	3.3342	3.90038e-14	2.56107e-14
A_51_P185660	Ccl9	20308	chemokine (C-C motif) ligand 9	2.19184	3.30729	1.76773e-09	4.27843e-11
A_51_P482820	Chrne	11448	cholinergic receptor, nicotinic, epsilon polypeptide	3.37864	3.30099	3.14078e-11	3.8792e-11
A_51_P177371	Prnd	26434	prion protein dublet	2.30806	3.27167	2.02694e-10	8.53834e-12
A_51_P485756	Nts	67405	neurotensin	1.06557	3.27124	2.51226e-05	1.49074e-09
A_51_P110301	C3	12266	complement component 3	2.09718	3.21396	5.67681e-09	1.20707e-10
A_51_P286423	Foxd3	15221	forkhead box D3	1.98219	3.19137	1.96532e-05	3.52173e-07
A_52_P179785	Ripk2	192656	receptor (TNFRSF)-interacting serine-threonine kinase 2	3.17117	3.18162	2.55156e-12	2.47625e-12
A_51_P302503	Ppp1r15a	17872	protein phosphatase 1, regulatory (inhibitor) subunit 15A	2.88492	3.18003	8.15362e-11	3.36882e-11
A_51_P255699	Mmp3	17392	matrix metallopeptidase 3	1.58955	3.17973	1.14878e-05	2.91719e-08
A_51_P377620	Mnda	381308	myeloid cell nuclear differentiation antigen	2.07422	3.1768	9.56258e-11	1.98438e-12
A_51_P171075	Csf2	12981	colony stimulating factor 2 (granulocyte-macrophage)	2.41971	3.16609	9.10505e-11	7.91892e-12
A_51_P196925	Cx3cl1	20312	chemokine (C-X3-C motif) ligand 1	2.86981	3.16348	4.13147e-11	1.705e-11
A_52_P803082	Apol9a	223672	apolipoprotein L 9a	2.63929	3.16292	3.25199e-11	6.27442e-12
A_51_P254656	Hdc	15186	histidine decarboxylase	2.25673	3.12929	4.15625e-11	2.12595e-12
A_51_P345366	Psmb8	16913	proteasome (prosome, macropain) subunit, beta type 8 (large multifunctional peptidase 7)	2.4103	3.12706	5.86381e-12	5.4746e-13
A_51_P317542	Slc24a2	76376	solute carrier family 24 (sodium/potassium/calcium exchanger), member 2	2.00792	3.11862	1.02926e-06	2.16632e-08
A_51_P331752	Ccl11	20292	chemokine (C-C motif) ligand 11	2.38267	3.10121	2.20547e-08	2.08219e-09
A_51_P363187	Cxcl1	14825	chemokine (C-X-C motif) ligand 1	3.31172	3.09437	4.04531e-11	7.49037e-11
A_51_P158538	Zfp36	22695	zinc finger protein 36	2.9016	3.04336	2.15682e-11	1.39803e-11
A_52_P99888	Cxcl16	66102	chemokine (C-X-C motif) ligand 16	2.12175	3.01597	9.4689e-08	4.13438e-09
A_51_P511787	Casp4	12363	caspase 4, apoptosis-related cysteine peptidase	2.59311	3.00357	1.98211e-11	5.20884e-12
A_51_P382393	Errfi1	74155	ERBB receptor feedback inhibitor 1	2.6332	2.95945	1.49046e-10	5.16799e-11
A_51_P308796	Fosl1	14283	fos-like antigen 1	2.63535	2.93642	1.08473e-09	4.08458e-10
A_51_P496253	Slc6a4	15567	solute carrier family 6 (neurotransmitter transporter, serotonin), member 4	1.67118	2.9198	1.08398e-09	6.89191e-12
A_51_P325889	4933407L21Rik	71141	RIKEN cDNA 4933407L21 gene	1.85802	2.91511	1.00683e-06	1.93525e-08
A_51_P249286	Rgs16	19734	regulator of G-protein signaling 16	2.4026	2.907	4.05045e-09	7.28449e-10
A_51_P438165	Arhgap22	239027	Rho GTPase activating protein 22	1.68725	2.90306	2.44446e-08	1.85961e-10
A_51_P352452	Dbx2	223843	developing brain homeobox 2	2.04575	2.90039	5.81486e-11	2.43283e-12
A_51_P449171	Birc3	11796	baculoviral IAP repeat-containing 3	2.58445	2.89974	4.29864e-12	1.50692e-12
A_51_P482990	Arid5a	214855	AT rich interactive domain 5A (MRF1-like)	2.19923	2.88758	2.93623e-09	2.51713e-10
A_51_P389751	Relb	19698	avian reticuloendotheliosis viral (v-rel) oncogene related B	2.45975	2.81232	6.56536e-12	1.93943e-12
A_52_P554555	Ier2	15936	immediate early response 2	3.00115	2.80861	4.00061e-09	7.24924e-09
A_51_P402617	Nkx6-2	14912	NK6 homeobox 2	1.42743	2.77722	6.3968e-08	1.63124e-10
A_52_P679860	Herc6	67138	hect domain and RLD 6	2.03169	2.77165	2.39031e-08	1.47941e-09
A_51_P423578	Slfn2	20556	schlafen 2	2.33971	2.74662	4.90954e-10	1.15021e-10
A_51_P189777	Ccrn4l	12457	CCR4 carbon catabolite repression 4-like (S. cerevisiae)	2.05975	2.73878	8.21946e-10	6.23536e-11
A_51_P249215	Ptger2	19217	prostaglandin E receptor 2 (subtype EP2)	0.89981	2.73174	1.28229e-06	6.52677e-11
A_51_P318192	Gem	14579	GTP binding protein (gene overexpressed in skeletal muscle)	2.1478	2.72999	4.15812e-10	4.73313e-11
A_51_P297579	Gch1	14528	GTP cyclohydrolase 1	1.99357	2.72116	6.94028e-11	4.1045e-12
A_51_P400166	Trex1	22040	three prime repair exonuclease 1	2.38938	2.71943	9.22887e-11	2.85198e-11
A_51_P199135	Cd83	12522	CD83 antigen	2.29207	2.70448	5.51683e-10	1.23445e-10
A_51_P101146	Serpinb2	18788	serine (or cysteine) peptidase inhibitor, clade B, member 2	1.3848	2.70446	1.46845e-06	4.04749e-09
A_51_P177744	Zc3hav1	78781	zinc finger CCCH type, antiviral 1	2.19221	2.6912	1.34943e-11	2.08754e-12
A_52_P382149	Cyp26a1	13082	cytochrome P450, family 26, subfamily a, polypeptide 1	2.12719	2.68775	1.02951e-09	1.24196e-10
A_51_P246317	Mt2	17750	metallothionein 2	2.35925	2.67117	4.06965e-12	1.31355e-12
A_51_P210956	Vcam1	22329	vascular cell adhesion molecule 1	2.66841	2.66264	1.07784e-13	1.09934e-13
A_52_P463235	Ankrd33b	67434	ankyrin repeat domain 33B	1.81601	2.65463	4.70314e-10	1.50425e-11
A_52_P77764	Slc7a2	11988	solute carrier family 7 (cationic amino acid transporter, y+ system), member 2	1.6609	2.6488	4.95601e-11	7.0935e-13
A_51_P195958	Phlda1	21664	pleckstrin homology-like domain, family A, member 1	2.35618	2.64104	1.20558e-09	4.30299e-10
A_51_P445153	Spry2	24064	sprouty homolog 2 (Drosophila)	2.69422	2.63194	5.02026e-10	6.20118e-10
A_52_P457888	Cacna2d2	56808	calcium channel, voltage-dependent, alpha 2/delta subunit 2	1.8208	2.59802	7.04438e-07	3.11406e-08
