# Supplementary material for: RIPK3 Is Largely Dispensable for RIG-I-Like Receptor- and Type I Interferon-Driven Transcriptional Responses to Influenza A Virus in Murine Fibroblasts
Source: PLoS One. 2016 Jul 8;11(7):e0158774. doi: 10.1371/journal.pone.0158774 (PMC4938532; doi:10.1371/journal.pone.0158774)
Supplement: S2 Table — Related to Fig 1C. (XLSX) [file pone.0158774.s004.xlsx]

## Sheet: Supp. Table 2
Supplementary Table 2:
Behavior of genes upregulated in ifnar1-/- MEFs by poly(I:C) treatment (Supp. Table 1) in ripk3+/+ MEFs (WT.NT) or ripk3+/+ MEFs treated with RIPK3 inhibitor (WT.R3i) or ripk3-/- MEFs (KO.NT) following RP8-ΔNS1 infection for 18 h
(Values are log2-scaled normalized expression intensities)
ProbeName	ENTREZID	SYMBOL	GENENAME	WT.NT.0	WT.NT.6	WT.NT.12	WT.NT.18	WT.R3i.0	WT.R3i.6	WT.R3i.12	WT.R3i.18	KO.NT.0	KO.NT.6	KO.NT.12	KO.NT.18
A_51_P144180	15977	Ifnb1	interferon beta 1, fibroblast	7.25876	13.3037	17.9106	17.9981	7.02078	13.2026	17.8242	17.7029	6.80534	11.9016	17.4237	17.3386
A_51_P509573	20303	Ccl4	chemokine (C-C motif) ligand 4	6.9135	10.0818	15.0401	15.2043	6.86915	9.92279	15.1923	15.4564	10.8098	11.3881	14.6475	14.5444
A_51_P355829	15967	Ifna4	interferon alpha 4	6.3299	9.99469	15.0697	14.5666	6.28963	10.1115	15.5393	14.6614	6.32786	9.16508	15.0283	14.2236
A_66_P127574	242519	Ifna12	interferon alpha 12	6.48443	9.46823	14.7834	14.317	6.71614	9.49834	15.2849	14.4597	6.43391	8.75852	14.7465	14.0383
A_55_P2030171	15965	Ifna2	interferon alpha 2	7.1209	9.87937	15.1931	14.7805	7.20898	9.84277	15.6367	14.9517	7.05118	9.15718	15.1972	14.4802
A_55_P1964960	77125	Il33	interleukin 33	7.6428	8.93581	13.5275	14.8384	7.44239	8.56672	13.218	14.7347	7.4528	8.34559	12.5259	13.6932
A_55_P2118441	17857	Mx1	myxovirus (influenza virus) resistance 1	8.8197	11.3843	16.0318	15.7896	8.93892	11.3565	16.4582	15.9624	8.43334	10.8643	15.8356	15.6402
A_52_P452689	11910	Atf3	activating transcription factor 3	8.88959	10.3864	14.5687	15.5015	8.75275	10.1588	14.7825	15.5417	9.28682	9.97007	14.1007	14.6023
A_51_P123625	16365	Irg1	immunoresponsive gene 1	6.81445	8.65147	12.984	13.3142	7.38041	8.80565	14.0679	14.6245	9.3497	9.98767	13.0786	13.4829
A_52_P327664	229898	Gbp5	guanylate binding protein 5	7.95859	9.74523	13.9392	14.3282	8.32877	9.98737	14.9278	15.2327	7.66604	9.45929	13.6063	13.5823
A_55_P2086433	231655	Oasl1	2'-5' oligoadenylate synthetase-like 1	11.7201	13.8098	17.2152	17.5948	11.6925	13.611	17.324	17.7499	11.7228	13.9202	17.1434	17.3319
A_55_P2158404	22169	Cmpk2	cytidine monophosphate (UMP-CMP) kinase 2, mitochondrial	8.3132	10.8765	14.5886	14.0823	8.28968	10.39	14.7092	15.0017	8.04327	10.4296	14.4108	13.8075
A_51_P161021	15958	Ifit2	interferon-induced protein with tetratricopeptide repeats 2	10.8036	12.0715	16.0739	16.4331	10.7922	12.1183	16.4692	16.7048	10.2692	11.6886	15.9958	16.2089
A_55_P2111790	14579	Gem	GTP binding protein (gene overexpressed in skeletal muscle)	8.7326	9.44704	13.2004	14.3365	8.95848	9.54514	13.5523	14.8659	8.65718	9.14317	12.706	13.7549
A_52_P670026	58185	Rsad2	radical S-adenosyl methionine domain containing 2	11.7927	15.3928	17.6584	17.2757	11.7501	15.1717	17.5701	17.1868	11.9003	15.3264	17.7899	17.2785
A_55_P2049867	54199	Ccrl2	chemokine (C-C motif) receptor-like 2	7.08323	7.66459	11.8375	12.564	7.53448	7.92164	12.4934	13.0762	7.47358	8.21995	12.0595	12.498
A_51_P284608	16149	Cd74	CD74 antigen (invariant polypeptide of major histocompatibility complex, class II antigen-associated)	7.17938	7.13399	10.489	12.4123	7.16086	7.21119	10.2947	12.1076	8.13575	8.31337	10.2956	11.9085
A_51_P514085	17858	Mx2	myxovirus (influenza virus) resistance 2	12.5121	15.1235	17.5431	17.7338	12.568	15.1131	17.5831	17.5928	11.7962	14.3971	16.9357	16.9628
A_55_P2152566	109032	Sp110	Sp110 nuclear body protein	8.97892	9.79017	13.3199	13.7755	8.79845	9.52592	13.3306	13.7737	8.70462	9.74865	13.3969	13.5585
A_51_P385099	21926	Tnf	tumor necrosis factor	6.43324	6.66094	9.97189	11.0814	6.75041	6.84955	10.6486	11.8798	7.66117	8.2834	10.8376	11.4324
A_51_P461665	17329	Cxcl9	chemokine (C-X-C motif) ligand 9	8.83042	9.2628	13.2102	13.3841	8.89618	9.45784	13.7935	14.1011	9.65701	10.8313	14.8367	15.199
A_51_P187750	214854	Neurl3	neuralized homolog 3 homolog (Drosophila)	6.79115	7.46702	10.4821	11.3266	7.01429	7.61505	10.7105	11.955	6.95338	7.28655	9.49743	10.4412
A_51_P485756	67405	Nts	neurotensin	8.56073	8.80733	11.9183	12.9956	8.5145	8.68132	11.7501	13.1869	7.55416	7.8745	11.5171	12.4597
A_52_P382149	13082	Cyp26a1	cytochrome P450, family 26, subfamily a, polypeptide 1	6.33818	6.54223	9.43215	10.7453	6.44834	6.61003	9.53944	10.5871	6.27434	6.40352	8.7719	9.80174
A_55_P2054897	223881	Rnd1	Rho family GTPase 1	9.22459	9.97655	12.0723	13.2652	9.74372	10.3291	12.4918	14.2593	9.91364	10.1932	11.7777	12.6443
A_55_P2125208	214855	Arid5a	AT rich interactive domain 5A (MRF1-like)	11.1831	12.1957	15.1311	15.3787	11.1031	11.9815	14.9507	15.3402	11.5703	12.299	14.5184	14.5963
A_51_P199135	12522	Cd83	CD83 antigen	6.43785	6.49716	8.34253	10.628	6.54099	7.1859	8.12073	10.2037	7.20602	7.11327	8.05192	10.0368
A_55_P2136880	17872	Ppp1r15a	protein phosphatase 1, regulatory (inhibitor) subunit 15A	13.2824	14.1078	17.1833	17.4315	13.1567	14.1205	17.3989	17.4908	13.2404	13.7201	16.6334	16.7404
A_55_P2052385	100702	Gbp6	guanylate binding protein 6	9.83655	10.7187	13.8229	13.9311	10.0464	11.0234	14.257	14.1736	9.09371	10.4135	13.6952	13.5818
A_66_P139683	58203	Zbp1	Z-DNA binding protein 1	10.3422	10.9842	14.0567	14.4103	10.3056	11.1213	14.1762	14.2876	9.98693	10.9801	13.9431	14.4245
A_51_P235123	18037	Nfkbie	nuclear factor of kappa light polypeptide gene enhancer in B cells inhibitor, epsilon	10.06	10.336	13.0264	14.1227	10.1458	10.503	13.1992	14.5224	10.4051	10.7243	12.3529	13.5039
A_55_P2000062	16362	Irf1	interferon regulatory factor 1	13.0501	14.7063	16.9258	17.0194	13.3058	14.8522	17.0358	17.174	13.11	14.5367	16.5013	16.5105
A_55_P2016462	15945	Cxcl10	chemokine (C-X-C motif) ligand 10	13.9217	16.3685	17.8561	17.8552	14.0162	16.3806	18.1879	18.2876	14.1344	16.7019	17.7404	17.768
A_52_P64514	67138	Herc6	hect domain and RLD 6	9.64149	10.641	13.4777	13.4618	9.6624	10.5366	13.4922	13.2746	9.54263	10.6885	13.5231	13.0201
A_51_P343833	22029	Traf1	TNF receptor-associated factor 1	7.65805	7.92859	9.71581	11.3953	7.83788	7.90637	9.78566	12.0104	8.60179	8.96715	9.91746	11.4237
A_55_P2005783	71586	Ifih1	interferon induced with helicase C domain 1	13.0507	14.0142	16.564	16.7582	12.9699	13.859	16.3965	16.8866	12.6621	13.7137	16.3317	16.0496
A_52_P99888	66102	Cxcl16	chemokine (C-X-C motif) ligand 16	9.29561	9.45039	11.9363	13.001	9.45549	9.73756	12.2641	13.5637	9.83402	10.2262	11.4	12.3372
A_66_P117933	667370	I830012O16Rik	RIKEN cDNA I830012O16 gene	8.86972	10.4089	12.7939	12.2942	8.65505	10.2959	13.3303	12.5203	8.20905	10.1473	12.5517	11.9399
A_55_P2007756	16666	Krt16	keratin 16	7.92359	8.01857	10.364	11.4689	7.75429	7.78153	10.1365	11.5181	7.84449	7.65932	9.51318	10.3979
A_52_P463235	67434	Ankrd33b	ankyrin repeat domain 33B	6.97953	7.36873	8.97256	10.5194	6.94298	7.1953	9.04022	10.826	7.4112	7.67495	9.06666	10.461
A_51_P452629	24088	Tlr2	toll-like receptor 2	11.1811	12.0714	14.8208	14.687	11.7199	12.3537	15.3032	15.2252	11.4657	12.2219	14.4514	14.6247
A_51_P270426	13656	Egr4	early growth response 4	6.96154	7.68677	9.98321	10.4342	6.91268	7.57723	10.4527	10.9445	6.69714	6.85525	8.91865	9.26118
A_51_P171075	12981	Csf2	colony stimulating factor 2 (granulocyte-macrophage)	7.55092	8.49702	9.04495	10.9221	9.07554	9.44979	10.8924	12.4578	9.1874	9.81219	10.0419	11.3992
A_52_P77764	11988	Slc7a2	solute carrier family 7 (cationic amino acid transporter, y+ system), member 2	7.92752	8.1887	10.1372	11.1889	8.12763	8.44332	11.058	11.9179	8.173	8.42342	10.0867	11.2084
A_52_P604629	215418	Csrnp1	cysteine-serine-rich nuclear protein 1	12.9015	13.8502	15.79	16.1339	12.6473	13.6969	15.8693	15.8881	12.7784	13.3519	15.1872	15.3298
A_55_P2053838	21929	Tnfaip3	tumor necrosis factor, alpha-induced protein 3	12.2957	13.2981	15.213	15.4981	12.4821	13.4038	15.4047	15.4516	12.282	12.8477	14.3635	14.4721
A_55_P1984168	12363	Casp4	caspase 4, apoptosis-related cysteine peptidase	11.6684	12.3406	14.7747	14.8134	11.7277	12.3153	14.832	14.7794	11.0709	11.8293	14.3335	14.2941
A_51_P203955	14469	Gbp2	guanylate binding protein 2	14.7992	15.5729	17.816	17.9125	14.9368	15.7362	17.9812	17.9145	14.587	15.4801	17.955	17.8877
A_51_P327751	15957	Ifit1	interferon-induced protein with tetratricopeptide repeats 1	12.7751	14.4764	16.0353	15.8676	13.1605	14.7854	16.7198	16.0573	12.0699	13.9098	15.6857	15.5111
A_51_P514712	547253	Parp14	poly (ADP-ribose) polymerase family, member 14	12.3749	13.7035	15.8843	15.403	12.4394	13.6342	16.0731	15.4203	12.1189	13.6676	15.7509	15.3728
A_55_P1962918	381308	Mnda	myeloid cell nuclear differentiation antigen	14.311	15.2984	17.0687	17.2258	14.1973	15.161	16.6964	17.3095	14.3185	15.3316	17.0946	17.0554
A_55_P2073099	22040	Trex1	three prime repair exonuclease 1	13.5945	14.5956	16.1748	16.4403	13.5771	14.4819	16.1427	16.4771	13.3325	14.3394	15.7754	16.1044
A_55_P1960238	227659	Slc2a6	solute carrier family 2 (facilitated glucose transporter), member 6	11.2511	11.3448	13.4203	14.0851	11.0898	11.2514	13.5751	14.3413	10.8487	11.2178	12.791	13.404
A_55_P2008987	12642	Ch25h	cholesterol 25-hydroxylase	12.5643	13.6623	15.4833	15.341	12.6487	13.6576	15.5803	15.5846	13.2415	13.9381	15.9339	15.6108
A_55_P2472435	55932	Gbp3	guanylate binding protein 3	13.5457	14.0716	15.9004	16.281	13.6583	14.0423	16.0254	16.2732	13.1368	13.8929	15.9626	16.2564
A_51_P254656	15186	Hdc	histidine decarboxylase	7.36913	7.53116	10.4002	10.0821	6.97385	7.19959	10.1883	9.83837	6.72579	7.30697	10.5461	10.2566
A_52_P638459	20304	Ccl5	chemokine (C-C motif) ligand 5	15.9968	16.2824	18.2399	18.6034	16.0955	16.2698	18.1907	18.5824	13.9891	14.4613	17.6438	18.3024
A_51_P423578	20556	Slfn2	schlafen 2	12.1516	12.7768	14.5598	14.7463	12.1117	12.8543	15.006	14.8647	11.8528	12.7563	14.5241	14.9211
A_51_P359570	15959	Ifit3	interferon-induced protein with tetratricopeptide repeats 3	15.6237	17.219	18.2113	18.186	15.8355	17.2551	18.478	18.3068	14.9543	16.77	18.1394	18.0751
A_51_P387123	23962	Oasl2	2'-5' oligoadenylate synthetase-like 2	13.5423	14.1486	15.8033	16.0873	13.5954	14.1293	15.8919	16.0135	13.2772	14.0849	15.8259	15.8508
A_51_P413866	14962	Cfb	complement factor B	10.6816	10.8266	12.7957	13.1579	10.7011	10.6712	13.0552	13.1535	11.2906	11.6509	14.1311	14.67
A_51_P463003	53603	Tslp	thymic stromal lymphopoietin	10.7111	10.9988	11.9654	13.0344	10.7068	10.9942	12.7051	13.7705	9.57911	9.88349	11.1459	12.1143
A_51_P478722	21822	Tgtp1	T cell specific GTPase 1	7.86642	8.71537	11.1338	10.1741	7.80221	8.40541	11.0072	10.458	7.57289	8.68412	11.8156	11.3157
A_55_P2107775	223672	Apol9a	apolipoprotein L 9a	10.8963	11.5227	13.0534	13.1895	10.7334	11.1757	12.9904	13.3672	10.5794	11.2824	12.6413	12.8007
A_51_P217463	20310	Cxcl2	chemokine (C-X-C motif) ligand 2	6.52828	7.01693	7.9687	8.81386	7.19224	7.55116	9.41408	10.1978	7.36855	7.65446	8.32386	8.9854
A_51_P463846	229900	Gbp7	guanylate binding protein 7	9.87625	10.8471	12.6236	12.1175	9.77919	11.0792	13.2321	12.1633	9.37013	10.6497	12.7021	12.2306
A_51_P345367	16913	Psmb8	proteasome (prosome, macropain) subunit, beta type 8 (large multifunctional peptidase 7)	13.4755	13.7035	15.3947	15.6762	13.4041	13.7208	15.4274	15.4557	12.8738	13.3126	15.3905	15.7835
A_51_P389751	19698	Relb	avian reticuloendotheliosis viral (v-rel) oncogene related B	12.9419	13.1769	14.2708	15.1416	12.9457	13.1019	14.2105	14.5992	13.0293	13.1691	13.6651	14.5337
A_51_P363187	14825	Cxcl1	chemokine (C-X-C motif) ligand 1	10.7715	11.1514	12.1477	12.9654	11.9016	12.0338	13.4732	14.2165	13.1139	13.4341	13.9078	14.6817
A_66_P128537	100038882	Isg15	ISG15 ubiquitin-like modifier	13.8445	14.4374	15.7309	15.9303	14.0494	14.5412	16.2425	16.3358	13.4264	14.0933	15.4185	15.6465
A_51_P520966	50723	Icosl	icos ligand	7.39761	7.57729	8.15809	9.48197	7.87924	8.16765	9.4067	11.1821	8.01911	8.21714	8.82157	10.3163
A_51_P487690	99899	Ifi44	interferon-induced protein 44	13.406	14.1893	15.1912	15.4881	13.5423	14.1258	15.5717	15.8925	12.9425	13.7602	15.2092	15.4041
A_51_P436652	20306	Ccl7	chemokine (C-C motif) ligand 7	16.2526	16.7265	18.0328	18.3266	16.5589	16.9842	18.2329	18.3568	16.5505	16.967	18.1497	18.276
A_66_P110633	71898	Apol9b	apolipoprotein L 9b	14.7734	15.2355	16.6206	16.8405	14.6125	15.0771	16.6109	16.7534	14.4878	15.1445	16.5473	16.6079
A_55_P2106175	14528	Gch1	GTP cyclohydrolase 1	12.546	12.8506	14.025	14.5952	12.3659	12.5831	13.7499	14.7122	12.7832	13.1867	14.3882	14.7246
A_51_P210956	22329	Vcam1	vascular cell adhesion molecule 1	13.6549	14.0217	16.0232	15.6257	13.8721	14.2844	16.2146	16.2217	14.3349	14.5967	16.2211	16.1673
A_55_P1997756	16193	Il6	interleukin 6	14.1687	14.6834	16.1588	16.1238	14.4903	14.9889	16.5553	16.4128	14.3986	14.8687	16.1978	16.0408
A_55_P1980287	11796	Birc3	baculoviral IAP repeat-containing 3	8.83244	9.06491	10.1019	10.7813	8.87462	9.16974	10.4338	11.3118	9.08673	9.17858	10.1975	10.7025
A_52_P80944	22695	Zfp36	zinc finger protein 36	8.03616	8.31949	9.58774	9.9402	8.08382	8.4889	10.4094	10.538	8.21588	8.40296	9.63586	9.69491
A_51_P249286	19734	Rgs16	regulator of G-protein signaling 16	14.8267	15.5019	16.656	16.6681	14.6122	15.4427	16.723	16.5537	15.117	15.4749	16.6606	16.446
A_55_P2033362	13654	Egr2	early growth response 2	10.1698	10.7513	11.7092	11.9836	9.98516	10.6426	12.0274	11.9612	10.8995	10.8199	11.3266	11.25
A_55_P1995045	78781	Zc3hav1	zinc finger CCCH type, antiviral 1	9.29878	10.1005	11.1894	11.0314	9.3237	9.87347	11.6659	11.4787	9.38097	9.86993	11.0233	10.8068
A_55_P1968723	12457	Ccrn4l	CCR4 carbon catabolite repression 4-like (S. cerevisiae)	14.1979	14.6015	15.6758	15.9046	14.0142	14.2837	15.4813	15.6126	13.6595	13.7209	14.8285	14.7319
A_51_P304170	67775	Rtp4	receptor transporter protein 4	14.7424	15.3968	16.3968	16.4464	14.8269	15.2952	16.2395	16.3505	14.3294	15.1456	16.0297	16.1171
A_51_P249215	19217	Ptger2	prostaglandin E receptor 2 (subtype EP2)	6.51138	6.43532	6.71494	8.16904	6.24789	6.3445	6.81265	8.00975	6.56616	6.56226	6.80799	8.66828
A_55_P2108784	239027	Arhgap22	Rho GTPase activating protein 22	11.5753	11.9173	12.0388	13.2245	11.2755	11.5999	11.5427	13.5073	11.3828	11.6994	11.4351	12.5284
A_51_P492456	15116	Has1	hyaluronan synthase1	8.09269	8.14989	8.81005	9.6372	7.61334	7.83509	8.39076	9.36895	8.54741	8.63272	9.03732	9.48652
A_51_P295192	18035	Nfkbia	nuclear factor of kappa light polypeptide gene enhancer in B cells inhibitor, alpha	15.9572	16.3316	17.0971	17.4962	16.1316	16.3909	17.3087	17.62	15.8975	16.1564	16.6872	17.01
A_51_P110301	12266	C3	complement component 3	12.6982	12.5884	13.5672	14.1603	12.6822	12.659	14.1815	15.0433	12.2283	12.2064	13.0831	13.9294
A_55_P2005549	329278	Tnn	tenascin N	8.46055	8.29468	8.95018	9.7339	8.33367	8.28872	9.35994	10.0969	8.68296	8.66702	9.25558	9.93182
A_51_P196925	20312	Cx3cl1	chemokine (C-X3-C motif) ligand 1	13.9174	13.9217	14.5834	15.1813	13.821	14.0062	15.1747	15.4727	13.7834	13.7574	14.1178	14.5856
A_51_P195958	21664	Phlda1	pleckstrin homology-like domain, family A, member 1	15.4812	15.559	16.6282	16.7429	15.2607	15.5781	16.9801	16.6957	15.1587	15.0606	16.1846	16.0081
A_55_P2074942	15567	Slc6a4	solute carrier family 6 (neurotransmitter transporter, serotonin), member 4	6.38759	6.34666	6.98883	7.63062	6.48127	6.26374	6.86706	7.67119	6.24301	6.22487	6.88021	7.35891
A_55_P2044413	56066	Cxcl11	chemokine (C-X-C motif) ligand 11	11.2555	11.5434	12.0508	12.4654	11.5086	11.7494	13.0203	12.8744	11.0746	11.1446	11.5222	11.6804
A_52_P613241	15894	Icam1	intercellular adhesion molecule 1	6.49467	6.40643	6.84546	7.6901	6.43053	6.2459	7.05915	8.88108	6.82749	6.84917	7.26715	8.18494
A_55_P1994862	234311	Ddx60	DEAD (Asp-Glu-Ala-Asp) box polypeptide 60	6.36998	6.55087	7.8403	7.55723	6.34856	6.62618	8.60387	7.69636	6.31156	6.59744	7.76783	7.32928
A_51_P286737	20296	Ccl2	chemokine (C-C motif) ligand 2	17.5909	18.0267	18.7156	18.7455	17.7936	18.1858	18.7981	18.8208	17.9784	18.2761	18.6978	18.7755
A_52_P179785	192656	Ripk2	receptor (TNFRSF)-interacting serine-threonine kinase 2	10.6695	10.7432	11.6964	11.8173	10.6785	10.923	12.1526	12.5481	10.3674	10.4189	11.715	11.6747
A_51_P308796	14283	Fosl1	fos-like antigen 1	11.8364	11.9308	12.3216	12.983	11.2995	11.5141	11.9413	13.1625	11.7344	11.8402	12.2067	12.6467
A_55_P2004867	18788	Serpinb2	serine (or cysteine) peptidase inhibitor, clade B, member 2	10.3319	10.9906	11.6748	11.4473	9.77294	10.2653	11.7815	11.7531	9.95892	10.4228	11.3194	11.0224
