# Supplementary material for: RIPK3 Is Largely Dispensable for RIG-I-Like Receptor- and Type I Interferon-Driven Transcriptional Responses to Influenza A Virus in Murine Fibroblasts
Source: PLoS One. 2016 Jul 8;11(7):e0158774. doi: 10.1371/journal.pone.0158774 (PMC4938532; doi:10.1371/journal.pone.0158774)
Supplement: S3 Table — Related to Fig 1D. (XLSX) [file pone.0158774.s005.xlsx]

## Sheet: Supp. Table 3
Supplementary Table 3:
List of selected type I interferon genes and related genes after PR8-ΔNS1 infection in ripk3+/+ MEFs or ripk3+/+ MEFs treated with RIPK3 inhibitor or ripk3-/- MEFs
				Log (base2) fold changes											P-Values from limma analysis											Log (base2) scale normalized expression estimates
				Ripk3 +/+, time from infection			Ripk3 -/-, time from infection			Ripk3 +/+ plus RIP3i, time from infection			basal (time 0), _ vs. Ripk3 +/+		Ripk3 +/+, time from infection			Ripk3 -/-, time from infection			Ripk3 +/+ plus RIP3i, time from infection			basal (time 0), __ vs. Ripk3 +/+		Ripk3 +/+				Ripk3 +/+ plus RIP3i				Ripk3 -/-
ProbeName	ENTREZID	SYMBOL	GENENAME	6 hours	12 hours	18 hours	6 hours	12 hours	18 hours	6 hours	12 hours	18 hours	Ripk3 -/-	Ripk3 +/+ plus RIP3i	6 hours	12 hours	18 hours	6 hours	12 hours	18 hours	6 hours	12 hours	18 hours	Ripk3 -/-	Ripk3 +/+ plus RIP3i	basal	6 hours	12 hours	18 hours	basal	6 hours	12 hours	18 hours	basal	6 hours	12 hours	18 hours
A_51_P144180	15977	Ifnb1	interferon beta 1, fibroblast	6.04498	10.6518	10.7393	5.09627	10.6183	10.5333	6.18178	10.8034	10.6822	-0.453421	-0.237975	1.52033e-19	1.9552e-23	1.71759e-23	2.24402e-18	2.05522e-23	2.33431e-23	1.06792e-19	1.56321e-23	1.86913e-23	0.000795001	0.0456503	7.25876	13.3037	17.9106	17.9981	7.02078	13.2026	17.8242	17.7029	6.80534	11.9016	17.4237	17.3386
A_51_P355829	15967	Ifna4	interferon alpha 4	3.66479	8.73983	8.23665	2.83721	8.70041	7.8957	3.82191	9.24968	8.37174	-0.00203718	-0.0402659	1.78965e-15	2.04994e-21	5.23548e-21	9.53207e-14	2.20184e-21	1.02138e-20	9.29053e-16	8.36068e-22	4.04815e-21	0.986755	0.743245	6.3299	9.99469	15.0697	14.5666	6.28963	10.1115	15.5393	14.6614	6.32786	9.16508	15.0283	14.2236
A_55_P2030174	15962	Ifna1	interferon alpha 1	1.91956	7.11304	6.61942	1.3091	7.06544	6.28316	1.77607	7.45945	6.57717	0.080463	0.185965	1.97433e-12	2.50438e-21	7.80849e-21	6.05817e-10	2.78494e-21	1.77991e-20	6.43126e-12	1.1805e-21	8.64016e-21	0.430958	0.0803802	7.1385	9.05806	14.2515	13.7579	7.32447	9.10053	14.7839	13.9016	7.21897	8.52807	14.2844	13.5021
A_55_P2030171	15965	Ifna2	interferon alpha 2	2.75847	8.07216	7.65961	2.106	8.14598	7.429	2.63379	8.4277	7.74272	-0.0697223	0.0880773	9.09172e-14	4.39712e-21	1.00771e-20	5.67104e-12	3.80767e-21	1.63363e-20	1.85561e-13	2.22415e-21	8.49675e-21	0.559918	0.462915	7.1209	9.87937	15.1931	14.7805	7.20898	9.84277	15.6367	14.9517	7.05118	9.15718	15.1972	14.4802
A_55_P2030194	15968	Ifna5	interferon alpha 5	3.32298	8.54333	8.21585	2.68128	8.72807	8.03607	2.98017	8.59077	7.9187	-0.166795	0.338056	4.40769e-16	1.51046e-22	2.80389e-22	1.2519e-14	1.07656e-22	3.97941e-22	2.41545e-15	1.38369e-22	5.02259e-22	0.115401	0.00389038	7.44138	10.7644	15.9847	15.6572	7.77944	10.7596	16.3702	15.6981	7.27459	9.95586	16.0027	15.3107
A_55_P2030186	15970	Ifna7	interferon alpha 7	1.67657	6.92554	6.47295	1.11478	7.03325	6.31894	1.46602	6.73599	6.02532	0.169973	0.326435	4.49124e-12	1.05574e-21	3.07452e-21	1.91551e-09	8.27037e-22	4.49928e-21	3.40119e-11	1.63756e-21	9.54578e-21	0.0827599	0.00266158	6.6076	8.28417	13.5331	13.0806	6.93403	8.40005	13.67	12.9594	6.77757	7.89235	13.8108	13.0965
A_55_P2036475	15964	Ifna11	interferon alpha 11	0.327228	4.21422	3.14386	0.552374	5.11271	3.66758	0.30889	4.4475	3.19512	-0.00347529	-0.0184147	0.0335619	2.17109e-15	2.04349e-13	0.00121974	1.05574e-16	1.8865e-14	0.0432872	9.36105e-16	1.59277e-13	0.980594	0.897471	6.51279	6.84002	10.727	9.65665	6.49438	6.80327	10.9419	9.68949	6.50932	7.06169	11.622	10.1769
A_66_P127574	242519	Ifna12	interferon alpha 12	2.9838	8.29902	7.8326	2.32461	8.31259	7.60441	2.7822	8.56872	7.74355	-0.0505206	0.231716	1.81978e-13	1.9986e-20	4.98376e-20	8.24931e-12	1.94767e-20	7.94922e-20	5.33495e-13	1.20571e-20	5.97013e-20	0.707999	0.0995912	6.48443	9.46823	14.7834	14.317	6.71614	9.49834	15.2849	14.4597	6.43391	8.75852	14.7465	14.0383
A_55_P2166020	230396	Ifna13	interferon alpha 13	3.25562	8.50308	8.00639	2.18288	8.17986	7.41387	2.7471	8.29334	7.55932	0.235221	0.420611	1.63939e-16	4.33109e-23	1.1231e-22	8.29217e-14	7.99938e-23	3.79235e-22	2.33408e-15	6.43177e-23	2.7886e-22	0.0213385	0.000323494	6.47135	9.72697	14.9744	14.4777	6.89196	9.63906	15.1853	14.4513	6.70657	8.88945	14.8864	14.1204
A_55_P1996365	404549	Ifna14	interferon, alpha 14	1.63641	6.78597	6.31585	1.291	6.9491	6.16973	1.58328	7.35955	6.55238	-0.023148	0.0523545	3.81615e-10	1.08772e-19	3.3772e-19	1.15313e-08	7.47547e-20	4.88533e-19	6.18626e-10	3.02004e-20	1.89072e-19	0.850212	0.670024	7.46315	9.09956	14.2491	13.779	7.51551	9.09879	14.8751	14.0679	7.44001	8.731	14.3891	13.6097
A_51_P286737	20296	Ccl2	chemokine (C-C motif) ligand 2	0.435813	1.12474	1.15466	0.297745	0.71939	0.797066	0.392165	1.00448	1.02713	0.387517	0.202747	6.95743e-08	5.78489e-14	3.85304e-14	8.8054e-06	5.24417e-11	1.1243e-11	2.85105e-07	3.30832e-13	2.34779e-13	3.3336e-07	0.000482235	17.5909	18.0267	18.7156	18.7455	17.7936	18.1858	18.7981	18.8208	17.9784	18.2761	18.6978	18.7755
A_51_P436652	20306	Ccl7	chemokine (C-C motif) ligand 7	0.473945	1.78016	2.07401	0.416509	1.5993	1.72552	0.425259	1.67404	1.79788	0.297846	0.306291	2.97945e-06	1.55169e-14	1.43717e-15	1.37621e-05	8.15761e-14	2.51692e-14	1.08308e-05	4.02454e-14	1.33043e-14	0.000438876	0.000339086	16.2526	16.7265	18.0328	18.3266	16.5589	16.9842	18.2329	18.3568	16.5505	16.967	18.1497	18.276
A_51_P217463	20310	Cxcl2	chemokine (C-X-C motif) ligand 2	0.488645	1.44041	2.28558	0.285911	0.955313	1.61685	0.358924	2.22184	3.00556	0.840268	0.663954	2.15129e-05	8.52009e-12	7.0484e-15	0.0031549	3.64312e-09	1.47129e-12	0.000492121	1.0942e-14	9.7611e-17	2.22177e-08	5.2517e-07	6.52828	7.01693	7.9687	8.81386	7.19224	7.55116	9.41408	10.1978	7.36855	7.65446	8.32386	8.9854
A_51_P461665	17329	Cxcl9	chemokine (C-X-C motif) ligand 9	0.432382	4.37978	4.55366	1.17427	5.17966	5.54197	0.561663	4.89733	5.20495	0.826593	0.065766	0.000541912	5.8051e-18	3.14514e-18	3.18303e-09	4.13056e-19	1.42137e-19	4.06068e-05	9.99584e-19	3.82507e-19	3.93827e-07	0.520873	8.83042	9.2628	13.2102	13.3841	8.89618	9.45784	13.7935	14.1011	9.65701	10.8313	14.8367	15.199
A_55_P1997756	16193	Il6	interleukin 6	0.514697	1.99013	1.95508	0.470053	1.7992	1.64218	0.498582	2.06495	1.92253	0.229943	0.321615	1.52781e-06	4.26515e-15	5.62509e-15	4.64842e-06	2.04638e-14	8.41497e-14	2.26836e-06	2.39949e-15	7.3048e-15	0.00441741	0.000280003	14.1687	14.6834	16.1588	16.1238	14.4903	14.9889	16.5553	16.4128	14.3986	14.8687	16.1978	16.0408
A_52_P15461	16168	Il15	interleukin 15	0.687345	4.10893	3.96387	0.604307	4.15948	3.64341	0.588204	4.19892	4.19163	-0.297791	0.17344	0.000456201	1.65234e-14	2.88573e-14	0.00138157	1.36658e-14	1.06322e-13	0.00171556	1.18024e-14	1.21254e-14	0.0749079	0.283452	7.89774	8.58508	12.0067	11.8616	8.07118	8.65938	12.2701	12.2628	7.59995	8.20425	11.7594	11.2434
A_66_P105046	16173	Il18	interleukin 18	0.221772	2.35604	2.26154	0.466151	2.96051	2.84987	0.167439	2.23773	2.30377	-0.145388	0.0192017	0.103259	4.13263e-12	7.68719e-12	0.0022616	1.25051e-13	2.24915e-13	0.210427	9.02206e-12	5.80838e-12	0.273908	0.882901	9.50298	9.72475	11.859	11.7645	9.52218	9.68962	11.7599	11.826	9.35759	9.82374	12.3181	12.2075
A_55_P1964960	77125	Il33	interleukin 33	1.29301	5.8847	7.19556	0.892793	5.07315	6.24039	1.12433	5.77564	7.29228	-0.190004	-0.200406	4.39343e-09	3.59979e-19	1.50394e-20	6.76625e-07	3.73202e-18	1.42599e-19	3.123e-08	4.83516e-19	1.21786e-20	0.111708	0.0948426	7.6428	8.93581	13.5275	14.8384	7.44239	8.56672	13.218	14.7347	7.4528	8.34559	12.5259	13.6932
A_51_P385099	21926	Tnf	tumor necrosis factor	0.227704	3.53866	4.64817	0.622227	3.17641	3.77122	0.0991378	3.89816	5.12939	1.22793	0.31717	0.0266037	5.31129e-17	7.2692e-19	5.5441e-06	2.88789e-16	1.95426e-17	0.30323	1.16128e-17	1.5367e-19	5.85124e-10	0.00366572	6.43324	6.66094	9.97189	11.0814	6.75041	6.84955	10.6486	11.8798	7.66117	8.2834	10.8376	11.4324
A_55_P2018017	22035	Tnfsf10	tumor necrosis factor (ligand) superfamily, member 10	0.949001	3.79003	1.46466	0.772146	3.66869	2.26203	0.751434	4.21322	1.98004	0.0652882	-0.0795851	1.05062e-08	7.44311e-18	1.85014e-11	1.77134e-07	1.24175e-17	2.38428e-14	2.53883e-07	1.40563e-18	1.86768e-13	0.469277	0.379638	6.2727	7.22171	10.0627	7.73737	6.19312	6.94455	10.4063	8.17316	6.33799	7.11014	10.0067	8.60002
A_52_P385536	230073	Ddx58	DEAD (Asp-Glu-Ala-Asp) box polypeptide 58	0.421375	1.25711	1.32472	0.559396	1.53321	1.60251	0.323416	1.70115	1.31238	-0.135926	0.246506	2.93823e-05	1.08585e-11	4.91302e-12	1.01259e-06	5.28004e-13	2.67701e-13	0.000425919	1.06626e-13	5.66265e-12	0.0810668	0.00386663	9.94907	10.3704	11.2062	11.2738	10.1956	10.519	11.8967	11.508	9.81314	10.3725	11.3463	11.4157
A_51_P327751	15957	Ifit1	interferon-induced protein with tetratricopeptide repeats 1	1.70132	3.26018	3.09252	1.83984	3.61577	3.44115	1.6249	3.55927	2.89676	-0.705174	0.385375	1.82244e-12	7.55063e-17	1.72804e-16	5.5033e-13	1.48528e-17	3.23324e-17	3.6692e-12	1.90254e-17	4.81128e-16	5.58166e-07	0.000465449	12.7751	14.4764	16.0353	15.8676	13.1605	14.7854	16.7198	16.0573	12.0699	13.9098	15.6857	15.5111
A_51_P421876	54123	Irf7	interferon regulatory factor 7	0.280365	1.62065	1.88956	0.719441	2.61071	3.26903	0.19404	1.67908	2.32728	-1.07195	-0.161428	0.0061583	4.55527e-12	4.36891e-13	5.0069e-07	2.92657e-15	8.68322e-17	0.0442551	2.65856e-12	1.74932e-14	2.09406e-09	0.0880473	11.3073	11.5877	12.928	13.1969	11.1459	11.3399	12.825	13.4732	10.2354	10.9548	12.8461	13.5044
A_55_P1955906	20846	Stat1	signal transducer and activator of transcription 1	0.969871	1.73585	1.14931	0.933032	1.762	1.33967	0.697033	1.5126	0.731037	-0.424037	0.0640036	2.44513e-08	4.92232e-12	2.221e-09	4.17098e-08	3.92258e-12	2.38174e-10	1.90665e-06	3.92164e-11	1.04928e-06	0.000424112	0.512846	7.97894	8.94881	9.71479	9.12825	8.04294	8.73998	9.55554	8.77398	7.5549	8.48793	9.3169	8.89458
