# Supplementary material for: RIPK3 Is Largely Dispensable for RIG-I-Like Receptor- and Type I Interferon-Driven Transcriptional Responses to Influenza A Virus in Murine Fibroblasts
Source: PLoS One. 2016 Jul 8;11(7):e0158774. doi: 10.1371/journal.pone.0158774 (PMC4938532; doi:10.1371/journal.pone.0158774)
Supplement: S5 Table — Related to Fig 4A. (XLSX) [file pone.0158774.s007.xlsx]

## Sheet: Supp. Table 5
Supplementary Table 5:
119 genes upregulated at least 4-fold in WT MEFs after IFN-β treatment at 6 h
P-values are from limma analysis
ProbeName	SYMBOL	ENTREZID	GENENAME	log2.FC.IFNb.03	log2.FC.IFNb.06	PVal.IFNb.06
A_51_P505132	Rsad2	58185	radical S-adenosyl methionine domain containing 2	6.1403	5.50394	5.84801e-18
A_51_P432641	Cxcl10	15945	chemokine (C-X-C motif) ligand 10	5.35956	5.31165	2.69027e-17
A_52_P186937	Cmpk2	22169	cytidine monophosphate (UMP-CMP) kinase 2, mitochondrial	5.38899	5.22629	3.63366e-14
A_51_P161021	Ifit2	15958	interferon-induced protein with tetratricopeptide repeats 2	4.42964	5.10481	1.05303e-12
A_51_P511270	Pou3f1	18991	POU domain, class 3, transcription factor 1	5.13381	4.72357	1.05961e-14
A_52_P446431	Mx1	17857	MX dynamin-like GTPase 1	5.28359	4.54709	8.9906e-13
A_52_P512201	Sp110	109032	Sp110 nuclear body protein	3.17904	4.15371	1.49275e-13
A_51_P420547	Clic5	224796	chloride intracellular channel 5	4.31279	4.11321	2.94017e-14
A_52_P327664	Gbp5	229898	guanylate binding protein 5	4.34475	4.09924	2.32934e-10
A_52_P111031	Pcdh17	219228	protocadherin 17	3.00349	3.99459	5.25545e-13
A_51_P437309	Oasl1	231655	2'-5' oligoadenylate synthetase-like 1	3.77079	3.9153	1.71349e-14
A_51_P232682	Ccrl2	54199	chemokine (C-C motif) receptor-like 2	4.15644	3.8662	1.57398e-12
A_51_P248666	Cd274	60533	CD274 antigen	4.77369	3.84746	1.04125e-11
A_52_P676510	Tgtp1	21822	T cell specific GTPase 1	3.68131	3.68197	7.45733e-14
A_51_P203955	Gbp2	14469	guanylate binding protein 2	3.1536	3.45345	9.79755e-14
A_51_P501858	Plekha4	69217	pleckstrin homology domain containing, family A (phosphoinositide binding specific) member 4	3.15138	3.43753	1.4806e-13
A_51_P334785	Pyhin1	236312	pyrin and HIN domain family, member 1	2.40956	3.43721	2.51332e-14
A_51_P165182	Batf2	74481	basic leucine zipper transcription factor, ATF-like 2	4.05333	3.38661	8.15559e-16
A_51_P481930	Cdh15	12555	cadherin 15	3.31716	3.35456	1.76206e-11
A_52_P134762	Ifi203	15950	interferon activated gene 203	3.61319	3.22757	4.14976e-11
A_51_P123630	Irg1	16365	immunoresponsive gene 1	3.1591	3.1646	1.38307e-15
A_51_P448741	Tnfsf10	22035	tumor necrosis factor (ligand) superfamily, member 10	3.02523	3.13742	1.26066e-11
A_51_P291906	Tlr3	142980	toll-like receptor 3	2.64202	3.08197	3.97075e-12
A_52_P679860	Herc6	67138	hect domain and RLD 6	2.54683	3.07975	2.4726e-11
A_51_P182572	Phactr1	218194	phosphatase and actin regulator 1	1.55649	2.97007	9.36801e-09
A_52_P15461	Il15	16168	interleukin 15	2.92642	2.9562	6.44558e-13
A_52_P603111	Tnfsf18	240873	tumor necrosis factor (ligand) superfamily, member 18	2.10576	2.94464	2.53833e-11
A_51_P144052	Aim1	11630	absent in melanoma 1	2.4932	2.9349	7.12493e-13
A_51_P129229	Ifi47	15953	interferon gamma inducible protein 47	2.44153	2.88925	3.22934e-12
A_51_P510713	Isg20	57444	interferon-stimulated protein	2.28602	2.88748	6.34011e-10
A_52_P466090	Samhd1	56045	SAM domain and HD domain, 1	2.61428	2.88353	2.07461e-13
A_51_P404815	Apol6	71939	apolipoprotein L 6	2.81436	2.8825	1.82254e-12
A_52_P666442	Gm8995	668139	predicted gene 8995	2.10426	2.87315	7.25959e-11
A_52_P663686	I830012O16Rik	667370	RIKEN cDNA I830012O16 gene	3.14352	2.87046	6.82062e-11
A_51_P369803	Psmb9	16912	proteasome (prosome, macropain) subunit, beta type 9 (large multifunctional peptidase 2)	2.41435	2.86694	8.95497e-13
A_52_P326187	Gm4955	240921	predicted gene 4955	2.14138	2.86469	6.23544e-13
A_51_P190249	Ctnnd2	18163	catenin (cadherin associated protein), delta 2	1.16694	2.85058	2.6643e-08
A_51_P387239	Iigp1	60440	interferon inducible GTPase 1	3.03022	2.84261	2.58786e-11
A_51_P387810	Ifih1	71586	interferon induced with helicase C domain 1	2.41847	2.83825	1.61486e-11
A_51_P417074	Arhgap8	73167	Rho GTPase activating protein 8	1.90912	2.73777	2.19193e-13
A_51_P323180	Gbp9	236573	guanylate-binding protein 9	2.10152	2.69698	1.61302e-10
A_52_P476950	Ncoa7	211329	nuclear receptor coactivator 7	3.25627	2.67078	5.80717e-12
A_51_P461665	Cxcl9	17329	chemokine (C-X-C motif) ligand 9	2.5606	2.6657	9.35103e-13
A_52_P617327	Rcan1	54720	regulator of calcineurin 1	2.06577	2.59382	1.26549e-09
A_51_P490867	Enpp4	224794	ectonucleotide pyrophosphatase/phosphodiesterase 4	1.80017	2.59209	1.93507e-13
A_51_P514085	Mx2	17858	MX dynamin-like GTPase 2	3.01274	2.57537	6.75532e-12
A_51_P377620	Mnda	381308	myeloid cell nuclear differentiation antigen	2.32385	2.55577	5.26378e-14
A_52_P1020860	AW112010	107350	expressed sequence AW112010	2.46369	2.52707	7.13955e-13
A_51_P134812	Chac1	69065	ChaC, cation transport regulator 1	0.377026	2.51992	1.86524e-08
A_51_P419768	Rgs2	19735	regulator of G-protein signaling 2	1.46392	2.50165	6.64856e-11
A_52_P676403	Cxcl11	56066	chemokine (C-X-C motif) ligand 11	2.78566	2.49139	3.03203e-15
A_52_P463977	Tmem140	68487	transmembrane protein 140	2.76817	2.48374	9.60433e-15
A_52_P83479	Ifi204	15951	interferon activated gene 204	2.15239	2.47518	2.09613e-11
A_51_P346668	Irf5	27056	interferon regulatory factor 5	3.13995	2.47174	1.29806e-07
A_51_P514712	Parp14	547253	poly (ADP-ribose) polymerase family, member 14	2.73121	2.47052	1.26633e-11
A_51_P112355	Igtp	16145	interferon gamma induced GTPase	2.48972	2.46785	7.11489e-11
A_52_P161762	Aftph	216549	aftiphilin	2.44704	2.45982	9.6262e-11
A_51_P376050	Epsti1	108670	epithelial stromal interaction 1 (breast)	1.4764	2.45261	2.02127e-11
A_51_P510418	Aldh1b1	72535	aldehyde dehydrogenase 1 family, member B1	2.28419	2.43987	3.01091e-13
A_51_P249793	Dusp28	67446	dual specificity phosphatase 28	2.31116	2.42724	7.26635e-09
A_51_P208603	Dio2	13371	deiodinase, iodothyronine, type II	1.32364	2.42425	4.81529e-11
A_51_P262515	Phf11a	219131	PHD finger protein 11A	1.7281	2.42039	2.2347e-11
A_52_P189772	Gbp6	100702	guanylate binding protein 6	2.16526	2.41643	2.30045e-09
A_52_P52357	Tor3a	30935	torsin family 3, member A	1.96857	2.40896	9.27448e-10
A_51_P327751	Ifit1	15957	interferon-induced protein with tetratricopeptide repeats 1	2.61088	2.40892	7.5454e-10
A_51_P130057	Ppm1k	243382	protein phosphatase 1K (PP2C domain containing)	3.00855	2.3831	1.64924e-09
A_51_P516728	Hap1	15114	huntingtin-associated protein 1	2.20359	2.38075	6.34916e-10
A_51_P306017	Dll1	13388	delta-like 1 (Drosophila)	3.22288	2.3757	1.01153e-12
A_51_P253074	Chit1	71884	chitinase 1 (chitotriosidase)	1.97832	2.37445	2.64202e-11
A_51_P311648	Frmd5	228564	FERM domain containing 5	1.56693	2.36824	1.08661e-12
A_51_P234253	Sdcbp2	228765	syndecan binding protein (syntenin) 2	2.19186	2.3678	1.35133e-08
A_51_P225665	Mdk	17242	midkine	2.05318	2.34502	1.38623e-11
A_52_P577384	Il18bp	16068	interleukin 18 binding protein	1.5259	2.32405	2.96774e-12
A_52_P570266	Psmb10	19171	proteasome (prosome, macropain) subunit, beta type 10	1.65576	2.31922	8.6387e-12
A_51_P359570	Ifit3	15959	interferon-induced protein with tetratricopeptide repeats 3	2.41071	2.30316	8.50285e-14
A_51_P222936	Fmnl2	71409	formin-like 2	1.75843	2.29726	2.78303e-10
A_52_P220783	Tmem229b	268567	transmembrane protein 229B	2.24966	2.2856	5.36427e-13
A_51_P428529	Oas1c	114643	2'-5' oligoadenylate synthetase 1C	1.79314	2.28557	7.80637e-13
A_51_P459108	Insl6	27356	insulin-like 6	1.81514	2.26823	1.99498e-12
A_51_P463846	Gbp7	229900	guanylate binding protein 7	2.3843	2.26132	5.37455e-12
A_51_P130115	Spink2	69982	serine peptidase inhibitor, Kazal type 2	1.52254	2.25861	1.148e-10
A_51_P223686	Lmo2	16909	LIM domain only 2	1.8437	2.25773	5.44836e-13
A_51_P447329	Slc25a22	68267	solute carrier family 25 (mitochondrial carrier, glutamate), member 22	2.14686	2.25173	1.97022e-07
A_51_P153565	Il18	16173	interleukin 18	1.7927	2.23726	2.32356e-13
A_52_P372901	Plscr2	18828	phospholipid scramblase 2	1.92702	2.20578	1.53249e-10
A_51_P505795	Tapbpl	213233	TAP binding protein-like	1.94602	2.19894	1.33815e-06
A_51_P125067	Nmi	64685	N-myc (and STAT) interactor	1.59601	2.19057	1.35177e-13
A_51_P105380	2010005H15Rik	76770	RIKEN cDNA 2010005H15 gene	2.08653	2.17989	8.62113e-07
A_51_P177744	Zc3hav1	78781	zinc finger CCCH type, antiviral 1	1.92819	2.17416	2.44251e-12
A_52_P550858	Ifi44	99899	interferon-induced protein 44	2.4475	2.17275	9.05398e-09
A_51_P279606	Socs1	12703	suppressor of cytokine signaling 1	4.28122	2.16908	1.5039e-10
A_51_P255360	Nt5c3	107569	5'-nucleotidase, cytosolic III	1.57093	2.16209	3.54252e-11
A_51_P414412	Trafd1	231712	TRAF type zinc finger domain containing 1	1.83206	2.14814	2.37791e-10
A_51_P234359	Sct	20287	secretin	1.76707	2.14074	7.46177e-09
A_51_P276235	Pnpla7	241274	patatin-like phospholipase domain containing 7	1.59528	2.14001	1.85711e-10
A_52_P494622	Nr4a2	18227	nuclear receptor subfamily 4, group A, member 2	0.880776	2.13209	7.56741e-12
A_51_P284177	Akr1c14	105387	aldo-keto reductase family 1, member C14	1.36749	2.13154	1.23161e-09
A_52_P640484	Trim21	20821	tripartite motif-containing 21	2.83208	2.11771	1.04216e-12
A_51_P490795	Mxd1	17119	MAX dimerization protein 1	3.23137	2.10374	9.57919e-12
A_51_P367285	Rnf135	71956	ring finger protein 135	2.02972	2.09919	9.17152e-11
A_52_P380369	Phf11d	219132	PHD finger protein 11D	1.44423	2.08974	4.53019e-11
A_51_P366811	Apod	11815	apolipoprotein D	0.744344	2.08972	2.79748e-10
A_51_P363258	Prss22	70835	protease, serine 22	1.68887	2.08691	2.19129e-11
A_51_P414889	Ifi35	70110	interferon-induced protein 35	1.40603	2.08644	2.51783e-12
A_51_P452629	Tlr2	24088	toll-like receptor 2	1.57626	2.08441	5.46339e-09
A_51_P279841	Blnk	17060	B cell linker	1.20605	2.07487	1.25762e-13
A_51_P505823	Endod1	71946	endonuclease domain containing 1	1.85175	2.07402	6.50522e-13
A_51_P504988	Slfn9	237886	schlafen 9	2.33434	2.06195	2.99043e-09
A_51_P112966	Ch25h	12642	cholesterol 25-hydroxylase	2.95219	2.05332	7.91398e-13
A_51_P234274	Ddx60	234311	DEAD (Asp-Glu-Ala-Asp) box polypeptide 60	2.1152	2.05114	1.15671e-07
A_52_P357177	Mtus1	102103	mitochondrial tumor suppressor 1	1.72251	2.04231	2.27886e-11
A_52_P14778	Piwil4	330890	piwi-like RNA-mediated gene silencing 4	1.4012	2.02676	1.58718e-10
A_51_P318192	Gem	14579	GTP binding protein (gene overexpressed in skeletal muscle)	2.02904	2.02259	3.82274e-10
A_51_P158073	A230050P20Rik	319278	RIKEN cDNA A230050P20 gene	1.4867	2.02039	9.6057e-08
A_51_P406604	Helz2	229003	helicase with zinc finger 2, transcriptional coactivator	2.09911	2.01988	2.00806e-08
A_52_P55902	Il15ra	16169	interleukin 15 receptor, alpha chain	3.07965	2.01711	1.70125e-10
A_51_P199425	Glcci1	170772	glucocorticoid induced transcript 1	2.53118	2.01452	7.35247e-13
A_51_P412835	Daxx	13163	Fas death domain-associated protein	2.73098	2.01374	1.5492e-10
A_51_P423578	Slfn2	20556	schlafen 2	1.83729	2.00572	1.15035e-09
