# Supplementary material for: RIPK3 Is Largely Dispensable for RIG-I-Like Receptor- and Type I Interferon-Driven Transcriptional Responses to Influenza A Virus in Murine Fibroblasts
Source: PLoS One. 2016 Jul 8;11(7):e0158774. doi: 10.1371/journal.pone.0158774 (PMC4938532; doi:10.1371/journal.pone.0158774)
Supplement: S6 Table — Related to Fig 4B. (XLSX) [file pone.0158774.s008.xlsx]

## Sheet: supp. Table 6
Supplementary Table 6:
Behavior of genes upregulated in WT MEFs by IFN-β treatment (Supp. Table 5) in ripk3+/+ MEFs (WT.NT) or ripk3+/+ MEFs treated with RIPK3 inhibitor (WT.R3i) or ripk3-/- MEFs (KO.NT) following RP8-ΔNS1 infection for 18 h
(Values are log2-scaled normalized expression intensities)
ProbeName	ENTREZID	SYMBOL	GENENAME	WT.NT.0	WT.NT.6	WT.NT.12	WT.NT.18	WT.R3i.0	WT.R3i.6	WT.R3i.12	WT.R3i.18	KO.NT.0	KO.NT.6	KO.NT.12	KO.NT.18
A_55_P2118441	17857	Mx1	myxovirus (influenza virus) resistance 1	8.8197	11.3843	16.0318	15.7896	8.93892	11.3565	16.4582	15.9624	8.43334	10.8643	15.8356	15.6402
A_51_P123625	16365	Irg1	immunoresponsive gene 1	6.81445	8.65147	12.984	13.3142	7.38041	8.80565	14.0679	14.6245	9.3497	9.98767	13.0786	13.4829
A_52_P327664	229898	Gbp5	guanylate binding protein 5	7.95859	9.74523	13.9392	14.3282	8.32877	9.98737	14.9278	15.2327	7.66604	9.45929	13.6063	13.5823
A_55_P2086433	231655	Oasl1	2'-5' oligoadenylate synthetase-like 1	11.7201	13.8098	17.2152	17.5948	11.6925	13.611	17.324	17.7499	11.7228	13.9202	17.1434	17.3319
A_55_P2158404	22169	Cmpk2	cytidine monophosphate (UMP-CMP) kinase 2, mitochondrial	8.3132	10.8765	14.5886	14.0823	8.28968	10.39	14.7092	15.0017	8.04327	10.4296	14.4108	13.8075
A_51_P161021	15958	Ifit2	interferon-induced protein with tetratricopeptide repeats 2	10.8036	12.0715	16.0739	16.4331	10.7922	12.1183	16.4692	16.7048	10.2692	11.6886	15.9958	16.2089
A_55_P2035509	236312	Pyhin1	pyrin and HIN domain family, member 1	7.27945	8.36357	12.7546	12.8994	7.08084	8.07678	12.5881	12.5026	7.8593	9.16705	13.6129	13.7894
A_55_P2111790	14579	Gem	GTP binding protein (gene overexpressed in skeletal muscle)	8.7326	9.44704	13.2004	14.3365	8.95848	9.54514	13.5523	14.8659	8.65718	9.14317	12.706	13.7549
A_52_P670026	58185	Rsad2	radical S-adenosyl methionine domain containing 2	11.7927	15.3928	17.6584	17.2757	11.7501	15.1717	17.5701	17.1868	11.9003	15.3264	17.7899	17.2785
A_55_P2049867	54199	Ccrl2	chemokine (C-C motif) receptor-like 2	7.08323	7.66459	11.8375	12.564	7.53448	7.92164	12.4934	13.0762	7.47358	8.21995	12.0595	12.498
A_51_P514085	17858	Mx2	myxovirus (influenza virus) resistance 2	12.5121	15.1235	17.5431	17.7338	12.568	15.1131	17.5831	17.5928	11.7962	14.3971	16.9357	16.9628
A_55_P1972582	240921	Gm4955	predicted gene 4955	8.26345	9.5023	13.0771	13.0791	8.0721	9.23846	13.0598	13.0924	8.16834	9.60496	13.4267	13.6543
A_51_P165182	74481	Batf2	basic leucine zipper transcription factor, ATF-like 2	7.53276	8.93275	13.1771	12.3461	7.42583	8.66064	13.0455	12.5488	7.65486	9.48547	13.5527	13.0356
A_55_P2152566	109032	Sp110	Sp110 nuclear body protein	8.97892	9.79017	13.3199	13.7755	8.79845	9.52592	13.3306	13.7737	8.70462	9.74865	13.3969	13.5585
A_52_P463977	68487	Tmem140	transmembrane protein 140	11.0287	12.4988	15.6135	15.6215	11.0674	12.3498	15.6019	15.5375	10.5893	12.2316	14.9464	14.9043
A_51_P461665	17329	Cxcl9	chemokine (C-X-C motif) ligand 9	8.83042	9.2628	13.2102	13.3841	8.89618	9.45784	13.7935	14.1011	9.65701	10.8313	14.8367	15.199
A_51_P248666	60533	Cd274	CD274 antigen	9.49953	12.0683	15.1412	13.7924	9.3194	11.9564	15.3972	13.6228	9.56918	11.9284	14.6451	13.5338
A_55_P2052385	100702	Gbp6	guanylate binding protein 6	9.83655	10.7187	13.8229	13.9311	10.0464	11.0234	14.257	14.1736	9.09371	10.4135	13.6952	13.5818
A_52_P15461	16168	Il15	interleukin 15	7.89774	8.58508	12.0067	11.8616	8.07118	8.65938	12.2701	12.2628	7.59995	8.20425	11.7594	11.2434
A_55_P2016462	15945	Cxcl10	chemokine (C-X-C motif) ligand 10	13.9217	16.3685	17.8561	17.8552	14.0162	16.3806	18.1879	18.2876	14.1344	16.7019	17.7404	17.768
A_51_P417074	73167	Arhgap8	Rho GTPase activating protein 8	8.00225	8.27272	11.7484	11.8686	7.79984	8.36309	11.0481	11.7929	8.22003	8.75855	12.5891	12.4675
A_55_P2116059	11630	Aim1	absent in melanoma 1	8.34321	8.7621	12.3164	12.173	8.26218	8.58014	12.3735	12.0283	7.90301	8.43724	12.3199	11.4862
A_52_P64514	67138	Herc6	hect domain and RLD 6	9.64149	10.641	13.4777	13.4618	9.6624	10.5366	13.4922	13.2746	9.54263	10.6885	13.5231	13.0201
A_51_P323180	236573	Gbp9	guanylate-binding protein 9	7.96379	8.60859	11.4668	11.7298	8.39931	8.74444	12.1217	12.2864	7.92204	8.51638	11.7301	11.6404
A_55_P2005783	71586	Ifih1	interferon induced with helicase C domain 1	13.0507	14.0142	16.564	16.7582	12.9699	13.859	16.3965	16.8866	12.6621	13.7137	16.3317	16.0496
A_51_P346668	27056	Irf5	interferon regulatory factor 5	10.5539	11.6267	14.3771	14.2548	10.3988	11.4804	14.4261	14.0024	10.4409	11.6999	14.2495	13.7884
A_66_P117933	667370	I830012O16Rik	RIKEN cDNA I830012O16 gene	8.86972	10.4089	12.7939	12.2942	8.65505	10.2959	13.3303	12.5203	8.20905	10.1473	12.5517	11.9399
A_51_P369803	16912	Psmb9	proteasome (prosome, macropain) subunit, beta type 9 (large multifunctional peptidase 2)	11.3279	12.0221	14.744	14.9217	11.4228	12.0731	14.4912	14.5755	10.5262	11.4262	14.4894	14.8396
A_51_P452629	24088	Tlr2	toll-like receptor 2	11.1811	12.0714	14.8208	14.687	11.7199	12.3537	15.3032	15.2252	11.4657	12.2219	14.4514	14.6247
A_51_P420547	224796	Clic5	chloride intracellular channel 5	6.46428	7.06144	10.4827	9.95329	6.38516	6.78437	10.8883	10.4035	6.36454	7.03241	10.2171	9.287
A_51_P481930	12555	Cdh15	cadherin 15	9.00115	10.1926	13.5626	12.4673	8.74103	9.88775	13.1695	12.1303	9.07086	10.2039	13.5366	12.298
A_55_P2083988	16909	Lmo2	LIM domain only 2	6.65493	7.46444	10.7705	9.97958	6.50225	7.16927	10.8133	10.0744	7.19258	7.95013	11.3377	10.1887
A_55_P2019009	211329	Ncoa7	nuclear receptor coactivator 7	7.70163	8.82747	11.272	11.0246	7.79594	8.8752	11.7924	11.4656	7.71121	8.53846	10.9115	10.5199
A_51_P262515	219131	Phf11a	PHD finger protein 11A	11.6455	12.3454	14.6331	14.9312	11.5632	12.2865	14.9764	15.2598	11.2952	12.3432	14.9523	15.189
A_52_P380369	219132	Phf11d	PHD finger protein 11D	12.6846	13.4559	15.5721	15.9483	12.6463	13.3969	15.6607	15.804	12.136	13.1822	15.5391	15.9454
A_55_P2093286	11815	Apod	apolipoprotein D	10.7719	10.8445	13.3107	14.0311	10.6822	10.7843	13.1412	13.9955	10.1299	10.4486	13.9607	15.0044
A_55_P1966731	15950	Ifi203	interferon activated gene 203	11.5763	12.8495	15.2822	14.8215	11.6111	12.9176	15.7419	14.9003	11.393	12.8621	15.4324	14.9519
A_55_P1961152	18991	Pou3f1	POU domain, class 3, transcription factor 1	7.76583	8.06315	11.202	10.9656	7.83966	8.24524	11.3206	11.1457	7.8545	8.21	11.2745	10.7424
A_51_P276235	241274	Pnpla7	patatin-like phospholipase domain containing 7	11.3351	11.6073	14.2485	14.5144	10.831	11.3098	14.0011	13.7598	10.5453	11.1246	13.8581	13.8201
A_51_P203955	14469	Gbp2	guanylate binding protein 2	14.7992	15.5729	17.816	17.9125	14.9368	15.7362	17.9812	17.9145	14.587	15.4801	17.955	17.8877
A_55_P2041738	16169	Il15ra	interleukin 15 receptor, alpha chain	8.2306	8.82906	11.4366	11.3248	8.01018	8.63641	11.8944	11.8783	8.20006	8.70182	11.4867	11.0675
A_51_P327751	15957	Ifit1	interferon-induced protein with tetratricopeptide repeats 1	12.7751	14.4764	16.0353	15.8676	13.1605	14.7854	16.7198	16.0573	12.0699	13.9098	15.6857	15.5111
A_51_P514712	547253	Parp14	poly (ADP-ribose) polymerase family, member 14	12.3749	13.7035	15.8843	15.403	12.4394	13.6342	16.0731	15.4203	12.1189	13.6676	15.7509	15.3728
A_55_P1990633	60440	Iigp1	interferon inducible GTPase 1	9.85424	11.5607	13.9225	12.8259	10.2542	11.9926	14.6787	13.3422	8.70786	10.6933	13.7145	12.8595
A_51_P112355	16145	Igtp	interferon gamma induced GTPase	13.0686	14.3697	16.5823	16.078	13.1819	14.3344	16.1747	16.3369	12.3939	14.0709	16.7048	16.1597
A_55_P2055587	224794	Enpp4	ectonucleotide pyrophosphatase/phosphodiesterase 4	10.2591	10.773	13.24	13.2677	10.3194	10.8522	13.5831	13.7151	9.9223	10.628	13.1825	13.2986
A_55_P2160094	18828	Plscr2	phospholipid scramblase 2	9.37555	9.79176	12.3795	12.3504	9.34627	9.73255	12.5469	12.0145	9.40536	9.80781	12.3751	12.1731
A_55_P1956593	69217	Plekha4	pleckstrin homology domain containing, family A (phosphoinositide binding specific) member 4	12.2939	12.71	15.1622	15.2454	12.2125	12.623	15.339	15.3449	11.7653	12.5826	15.1977	15.0987
A_55_P2109857	19735	Rgs2	regulator of G-protein signaling 2	10.1351	10.3058	12.4329	13.0602	10.3421	10.5655	12.8035	13.2507	9.99678	9.97209	12.2884	12.8535
A_55_P1962918	381308	Mnda	myeloid cell nuclear differentiation antigen	14.311	15.2984	17.0687	17.2258	14.1973	15.161	16.6964	17.3095	14.3185	15.3316	17.0946	17.0554
A_55_P2173892	57444	Isg20	interferon-stimulated protein	11.6134	11.9327	14.4001	14.5168	11.2407	11.6847	14.4077	13.9031	11.336	11.9743	14.569	14.7057
A_55_P1998416	15953	Ifi47	interferon gamma inducible protein 47	12.1412	13.2578	15.7371	14.9973	12.169	13.1373	15.791	15.1647	11.7061	13.0031	15.6326	15.1048
A_51_P516728	15114	Hap1	huntingtin-associated protein 1	9.82318	10.811	13.1599	12.6788	10.0708	10.6406	13.0787	12.8818	9.9285	10.9383	13.9202	13.3652
A_55_P2025248	17119	Mxd1	MAX dimerization protein 1	10.0942	10.7757	13.5496	12.9378	10.1818	10.7713	13.9853	13.6226	10.0377	10.6017	13.3084	12.8517
A_55_P2008987	12642	Ch25h	cholesterol 25-hydroxylase	12.5643	13.6623	15.4833	15.341	12.6487	13.6576	15.5803	15.5846	13.2415	13.9381	15.9339	15.6108
A_55_P2133248	668139	Gm8995	predicted gene 8995	7.78263	8.43102	10.5731	10.399	8.16594	8.92946	11.4543	10.5402	6.98686	7.48776	10.1478	10.1843
A_51_P158073	319278	A230050P20Rik	RIKEN cDNA A230050P20 gene	9.9222	10.3632	12.4503	12.5175	9.97407	10.432	12.0881	12.5878	10.0071	10.6334	12.7395	12.7559
A_51_P423578	20556	Slfn2	schlafen 2	12.1516	12.7768	14.5598	14.7463	12.1117	12.8543	15.006	14.8647	11.8528	12.7563	14.5241	14.9211
A_55_P1975560	15951	Ifi204	interferon activated gene 204	14.8693	15.744	17.3487	17.4549	14.8355	15.7109	17.4482	17.3373	14.3733	15.462	17.3861	17.3738
A_51_P134812	69065	Chac1	ChaC, cation transport regulator 1	12.2065	13.0199	13.9935	14.7827	12.0583	12.9384	14.0304	15.0843	12.9835	12.9557	13.563	14.4045
A_51_P359570	15959	Ifit3	interferon-induced protein with tetratricopeptide repeats 3	15.6237	17.219	18.2113	18.186	15.8355	17.2551	18.478	18.3068	14.9543	16.77	18.1394	18.0751
A_55_P1998957	114643	Oas1c	2'-5' oligoadenylate synthetase 1C	10.8736	11.5628	13.8573	13.4142	10.7941	11.4262	13.5938	13.1612	10.1661	11.0676	13.3417	12.985
A_55_P2075200	30935	Tor3a	torsin family 3, member A	13.1342	14.4376	15.9765	15.5378	13.2222	14.2978	15.7595	15.4088	12.77	14.21	15.7405	15.546
A_52_P577384	16068	Il18bp	interleukin 18 binding protein	8.80122	8.72162	10.8656	11.1952	8.58478	8.75813	11.0442	11.4903	8.87265	9.07171	11.8297	12.311
A_51_P412835	13163	Daxx	Fas death domain-associated protein	13.7372	14.8594	16.7159	16.1159	13.7004	14.717	16.7441	16.0462	13.5701	14.7576	16.6791	16.1045
A_52_P570266	19171	Psmb10	proteasome (prosome, macropain) subunit, beta type 10	14.7636	15.1366	17.0409	17.098	14.7788	15.0887	16.938	17.1512	14.7554	15.2058	17.1693	17.269
A_52_P85174	142980	Tlr3	toll-like receptor 3	8.00453	8.68678	11.2664	10.3261	7.97012	8.65263	11.6688	10.0629	7.96911	8.95534	11.6988	10.7492
A_51_P478722	21822	Tgtp1	T cell specific GTPase 1	7.86642	8.71537	11.1338	10.1741	7.80221	8.40541	11.0072	10.458	7.57289	8.68412	11.8156	11.3157
A_66_P105046	16173	Il18	interleukin 18	9.50298	9.72475	11.859	11.7645	9.52218	9.68962	11.7599	11.826	9.35759	9.82374	12.3181	12.2075
A_51_P463846	229900	Gbp7	guanylate binding protein 7	9.87625	10.8471	12.6236	12.1175	9.77919	11.0792	13.2321	12.1633	9.37013	10.6497	12.7021	12.2306
A_55_P2034705	64685	Nmi	N-myc (and STAT) interactor	11.6005	12.0574	14.0549	13.8362	11.5721	11.9952	14.054	13.8402	11.7311	12.3295	14.2002	14.1347
A_51_P505795	213233	Tapbpl	TAP binding protein-like	9.29984	9.34827	11.291	11.518	9.40991	9.38774	11.6489	11.7282	9.14928	9.34773	11.5986	11.7058
A_55_P1981959	231712	Trafd1	TRAF type zinc finger domain containing 1	13.3312	13.7118	15.516	15.5251	13.3472	13.6772	15.352	15.3821	13.3231	13.7728	15.6116	15.3354
A_51_P234253	228765	Sdcbp2	syndecan binding protein (syntenin) 2	10.1022	10.8058	12.8392	12.2583	9.71551	10.318	12.0782	11.5575	10.4136	10.9805	13.1879	12.6292
A_51_P487690	99899	Ifi44	interferon-induced protein 44	13.406	14.1893	15.1912	15.4881	13.5423	14.1258	15.5717	15.8925	12.9425	13.7602	15.2092	15.4041
A_52_P111031	219228	Pcdh17	protocadherin 17	6.76072	7.10872	9.31021	8.8374	6.65961	7.13586	9.48505	8.89899	6.91044	7.47859	9.92803	9.50065
A_51_P279606	12703	Socs1	suppressor of cytokine signaling 1	10.9576	12.3796	14.4942	13.0326	11.1838	12.5036	15.0324	13.6659	10.9353	12.3223	14.483	13.4988
A_55_P2035504	107569	Nt5c3	5'-nucleotidase, cytosolic III	11.5471	11.6649	13.663	13.6203	11.641	11.8194	13.9659	13.6732	11.7266	11.999	14.3458	14.0269
A_51_P265219	243382	Ppm1k	protein phosphatase 1K (PP2C domain containing)	8.40812	9.45803	11.5198	10.4356	8.74902	9.70224	11.8003	10.4068	8.40322	9.33002	11.4758	10.2955
A_52_P466090	56045	Samhd1	SAM domain and HD domain, 1	11.8546	11.9864	13.9709	13.8762	11.8576	12.1169	14.3427	13.8175	11.8134	12.1199	14.5532	14.2435
A_55_P1962344	20821	Trim21	tripartite motif-containing 21	11.0803	12.5613	14.2101	13.063	11.1869	12.5333	14.3542	13.1326	10.8322	12.4819	13.8023	13.1357
A_51_P414889	70110	Ifi35	interferon-induced protein 35	13.4632	13.9777	15.5289	15.3837	13.3446	13.669	15.3558	15.1169	13.0751	13.5914	15.3017	15.2026
A_51_P182572	218194	Phactr1	phosphatase and actin regulator 1	8.92716	8.92124	11.0205	10.8411	9.07123	9.09812	11.1867	10.4604	8.98929	9.09696	11.4923	10.838
A_51_P249793	67446	Dusp28	dual specificity phosphatase 28	10.153	10.4088	12.2319	12.0415	10.2087	10.4881	12.2606	11.9841	10.3371	10.8231	12.8486	12.7083
A_51_P367285	71956	Rnf135	ring finger protein 135	10.9541	11.566	13.4891	12.8421	10.877	11.5526	13.5416	12.6244	10.6741	11.4653	13.2674	12.9505
A_55_P2101357	216549	Aftph	aftiphilin	13.0815	13.8494	15.3883	14.9467	13.0148	13.6002	15.0513	14.8055	12.9982	13.7136	15.1932	14.6866
A_55_P1987650	18163	Ctnnd2	catenin (cadherin associated protein), delta 2	9.02969	9.06823	10.5887	10.8902	8.79967	8.70987	9.91316	10.7218	8.94407	9.11906	10.9194	11.3576
A_52_P1020860	107350	AW112010	expressed sequence AW112010	6.3375	6.41117	8.49368	8.16242	6.217	6.37214	8.8607	8.32454	7.20463	7.39751	9.86038	9.53127
A_51_P510418	72535	Aldh1b1	aldehyde dehydrogenase 1 family, member B1	9.1794	9.41659	11.874	10.959	9.07522	9.33094	11.9688	11.275	9.0116	9.30274	12.127	11.7299
A_55_P1995045	78781	Zc3hav1	zinc finger CCCH type, antiviral 1	9.29878	10.1005	11.1894	11.0314	9.3237	9.87347	11.6659	11.4787	9.38097	9.86993	11.0233	10.8068
A_51_P306017	13388	Dll1	delta-like 1 (Drosophila)	6.45063	7.18922	9.38508	8.12141	6.52887	7.13685	10.0658	8.46073	6.49651	7.07098	9.65741	8.61567
A_55_P1959953	229003	Helz2	helicase with zinc finger 2, transcriptional coactivator	13.9356	14.7393	15.9695	15.5216	13.8513	14.7441	16.1555	15.6751	13.6902	14.684	16.0008	15.5832
A_52_P220783	268567	Tmem229b	transmembrane protein 229B	9.49264	9.83305	12.0422	11.0752	9.58452	9.83561	11.8305	11.1098	9.18445	9.83921	12.6119	11.6212
A_55_P2018017	22035	Tnfsf10	tumor necrosis factor (ligand) superfamily, member 10	6.2727	7.22171	10.0627	7.73737	6.19312	6.94455	10.4063	8.17316	6.33799	7.11014	10.0067	8.60002
A_55_P2002757	17060	Blnk	B cell linker	6.6257	6.85144	7.78933	8.05876	6.95141	6.59004	7.44536	7.65431	8.46091	8.71125	9.26137	9.36184
A_55_P2007155	105387	Akr1c14	aldo-keto reductase family 1, member C14	8.14667	8.10463	9.87531	9.55314	8.31713	8.32564	9.94249	9.27343	7.35112	7.58685	9.69312	9.31064
A_55_P2000027	69982	Spink2	serine peptidase inhibitor, Kazal type 2	10.0866	10.3721	11.6112	11.481	9.93159	10.1706	11.1695	11.6001	9.78923	10.105	11.6904	11.8805
A_51_P505823	71946	Endod1	endonuclease domain containing 1	11.5893	11.9174	13.4087	12.9514	11.528	11.6955	13.1875	12.8591	12.003	12.4093	13.9597	13.5803
A_55_P2044413	56066	Cxcl11	chemokine (C-X-C motif) ligand 11	11.2555	11.5434	12.0508	12.4654	11.5086	11.7494	13.0203	12.8744	11.0746	11.1446	11.5222	11.6804
A_55_P1994862	234311	Ddx60	DEAD (Asp-Glu-Ala-Asp) box polypeptide 60	6.36998	6.55087	7.8403	7.55723	6.34856	6.62618	8.60387	7.69636	6.31156	6.59744	7.76783	7.32928
A_51_P234359	20287	Sct	secretin	8.22244	8.2188	9.55083	9.38024	7.98498	7.99208	9.50255	9.81696	7.51505	7.61985	9.6699	9.77808
A_52_P617327	54720	Rcan1	regulator of calcineurin 1	10.9923	11.1776	11.9716	12.0792	11.0541	11.1854	12.2658	12.4052	10.9642	11.007	12.0987	12.0061
A_52_P640296	71409	Fmnl2	formin-like 2	7.13383	7.27398	8.28166	8.16232	7.27739	7.25224	8.39647	8.84206	7.17475	7.28407	8.55455	8.02787
